# Supplementary material for: Multiplexed mapping of the interactome of GPCRs with receptor activity–modifying proteins
Source: Sci Adv. 2024 Jul 31;10(31):eado9959. doi: 10.1126/sciadv.ado9959 (PMC11290489; doi:10.1126/sciadv.ado9959)
Supplement: Supplementary file 2 — Tables S1, S3, S6, and S7 [file sciadv.ado9959_tables_s1_s3_s6_and_s7.zip › sciadv.ado9959_table_s1.xlsx]

## Sheet: Sheet 1
Antibody ID	GPCR Name	GPCR Family	Subfamily	Gene Name	ENSG ID	UniProt ID	Provider	Published on HPA	RRID	Used in screening	Used in native screening	Used in MolBoolean assay
HPA013797	DRD5	Dopamine	alpha	DRD5	ENSG00000169676	P21918	HPA	NO	0	YES	YES	NO
HPA014011	HTR2A	5-hydroxytryptamine	alpha	HTR2A	ENSG00000102468	P28223	HPA	YES	AB_1856709	YES	YES	NO
HPA017304	DRD1	Dopamine	alpha	DRD1	ENSG00000184845	P21728	HPA	NO	0	YES	YES	NO
HPA003431	ADRB2	adrenoceptor	alpha	ADRB2	ENSG00000169252	P07550	HPA	YES	AB_1845333	YES	YES	NO
HPA065695	ADRB1	adrenoceptor	alpha	ADRB1	ENSG00000043591	P08588	HPA	NO	0	YES	YES	NO
HPA003905	GPR173	Orphan	alpha	GPR173	ENSG00000184194	Q9NS66	HPA	NO	AB_1078922	YES	YES	NO
HPA013770	HRH2	Histamine	alpha	HRH2	ENSG00000113749	P25021	HPA	YES	AB_1851086	YES	YES	NO
HPA014012	HRH2	Histamine	alpha	HRH2	ENSG00000113749	P25021	HPA	NO	0	YES	YES	NO
HPA019616	LPAR2	Lysophospholipid	alpha	LPAR2	ENSG00000064547	Q9HBW0	HPA	YES	AB_1847988	YES	YES	NO
HPA030552	DRD3	Dopamine	alpha	DRD3	ENSG00000151577	P35462	HPA	NO	0	YES	YES	NO
HPA035009	HRH4	Histamine	alpha	HRH4	ENSG00000134489	Q9H3N8	HPA	YES	AB_10671507	YES	YES	NO
HPA040607	HTR4	5-Hydroxytryptamine	alpha	HTR4	ENSG00000164270	Q13639	HPA	NO	0	YES	YES	NO
HPA040591	HTR4	5-Hydroxytryptamine	alpha	HTR4	ENSG00000164270	Q13639	HPA	YES	AB_2677028	YES	YES	NO
HPA042256	CNR1	Cannabinoid	alpha	CNR1	ENSG00000118432	P21554	HPA	NO	AB_2677917	YES	YES	NO
HPA042350	MTNR1A	Melatonin	alpha	MTNR1A	ENSG00000168412	P48039	HPA	NO	0	YES	YES	NO
HPA045482	HTR6	5-Hydroxytryptamine	alpha	HTR6	ENSG00000158748	P50406	HPA	NO	0	YES	YES	NO
HPA045726	CHRM4	Acetylcholine (muscarinic)	alpha	CHRM4	ENSG00000180720	P08173	HPA	NO	0	YES	YES	NO
HPA044383	ADORA1	adenosine	alpha	ADORA1	ENSG00000163485	P30542	HPA	NO	AB_2678921	YES	YES	YES
HPA047993	DRD2	Dopamine	alpha	DRD2	ENSG00000149295	P14416	HPA	NO	0	YES	YES	NO
HPA048036	CHRM3	Acetylcholine (muscarinic)	alpha	CHRM3	ENSG00000133019	P20309	HPA	NO	AB_2680238	YES	YES	NO
HPA048200	HTR4	5-Hydroxytryptamine	alpha	HTR4	ENSG00000164270	Q13639	HPA	NO	0	YES	YES	NO
HPA048578	ADRA2A	adrenoceptor	alpha	ADRA2A	ENSG00000150594	P08913	HPA	NO	0	YES	YES	NO
HPA048930	DRD5	Dopamine	alpha	DRD5	ENSG00000169676	P21918	HPA	YES	AB_2680562	YES	YES	NO
HPA049048	DRD3	Dopamine	alpha	DRD3	ENSG00000151577	P35462	HPA	NO	0	YES	YES	NO
HPA049243	OPN3	Opsin	alpha	OPN3	ENSG00000054277	Q9H1Y3	HPA	NO	0	YES	YES	NO
HPA049191	DRD1	Dopamine	alpha	DRD1	ENSG00000184845	P21728	HPA	NO	0	YES	YES	NO
HPA049668	PTGDR	Prostanoid	alpha	PTGDR	ENSG00000168229	Q13258	HPA	YES	0	YES	YES	NO
HPA050667	LPAR1	Lysophospholipid	alpha	LPAR1	ENSG00000198121	Q92633	HPA	NO	0	YES	YES	NO
HPA050953	HRH3	Histamine	alpha	HRH3	ENSG00000101180	Q9Y5N1	HPA	NO	0	YES	YES	NO
HPA050972	GPR12	Orphan	alpha	GPR12	ENSG00000132975	P47775	HPA	YES	AB_2681295	YES	YES	NO
HPA052157	ADORA1	adenosine	alpha	ADORA1	ENSG00000163485	P30542	HPA	NO	0	YES	YES	NO
HPA052903	HTR2C	5-hydroxytryptamine	alpha	HTR2C	ENSG00000147246	P28335	HPA	NO	0	YES	NO	NO
HPA053037	ADORA1	adenosine	alpha	ADORA1	ENSG00000163485	P30542	HPA	NO	0	YES	YES	NO
HPA054170	GPR12	Orphan	alpha	GPR12	ENSG00000132975	P47775	HPA	NO	0	YES	YES	NO
HPA055270	HTR1B	5-hydroxytryptamine	alpha	HTR1B	ENSG00000135312	P28222	HPA	NO	0	YES	YES	NO
HPA055708	HTR4	5-Hydroxytryptamine	alpha	HTR4	ENSG00000164270	Q13639	HPA	NO	0	YES	YES	NO
HPA055573	HRH1	Histamine	alpha	HRH1	ENSG00000196639	P35367	HPA	NO	0	YES	YES	NO
HPA055556	CNR2	Cannabinoid	alpha	CNR2	ENSG00000188822	P34972	HPA	NO	0	YES	YES	NO
HPA055769	HTR7	5-Hydroxytryptamine	alpha	HTR7	ENSG00000148680	P34969	HPA	NO	0	YES	YES	NO
HPA055774	HTR1D	5-hydroxytryptamine	alpha	HTR1D	ENSG00000179546	P28221	HPA	NO	0	YES	YES	NO
HPA055996	ADRA2B	adrenoceptor	alpha	ADRA2B	ENSG00000274286	P18089	HPA	NO	0	YES	YES	NO
HPA056720	CHRM5	Acetylcholine (muscarinic)	alpha	CHRM5	ENSG00000184984	P08912	HPA	NO	0	YES	YES	NO
HPA057688	ADRA2C	adrenoceptor	alpha	ADRA2C	ENSG00000184160	P18825	HPA	YES	AB_2683503	YES	YES	NO
HPA058350	CNR1	Cannabinoid	alpha	CNR1	ENSG00000118432	P21554	HPA	NO	0	YES	YES	NO
HPA059688	ADRA2B	adrenoceptor	alpha	ADRA2B	ENSG00000274286	P18089	HPA	NO	0	YES	YES	NO
HPA060641	ADORA1	adenosine	alpha	ADORA1	ENSG00000163485	P30542	HPA	NO	0	YES	YES	NO
HPA063658	HTR2B	5-hydroxytryptamine	alpha	HTR2B	ENSG00000135914	P41595	HPA	NO	AB_2685079	YES	YES	NO
HPA063228	HRH3	Histamine	alpha	HRH3	ENSG00000101180	Q9Y5N1	HPA	NO	0	YES	YES	NO
HPA064443	OPN3	Opsin	alpha	OPN3	ENSG00000054277	Q9H1Y3	HPA	NO	AB_2685267	YES	YES	NO
HPA065367	HTR7	5-Hydroxytryptamine	alpha	HTR7	ENSG00000148680	P34969	HPA	NO	0	YES	YES	NO
HPA065408	ADRB3	adrenoceptor	alpha	ADRB3	ENSG00000188778	P13945	HPA	NO	0	YES	YES	NO
HPA065507	PTGER1	Prostanoid	alpha	PTGER1	ENSG00000160951	P34995	HPA	NO	0	YES	YES	NO
HPA065566	ADORA2A	adenosine	alpha	ADORA2A	ENSG00000128271	P29274	HPA	NO	0	YES	YES	NO
HPA065783	DRD5	Dopamine	alpha	DRD5	ENSG00000169676	P21918	HPA	NO	0	YES	YES	NO
HPA065951	HTR1D	5-hydroxytryptamine	alpha	HTR1D	ENSG00000179546	P28221	HPA	NO	0	YES	YES	NO
HPA066029	ADRA2B	adrenoceptor	alpha	ADRA2B	ENSG00000274286	P18089	HPA	YES	AB_2685599	YES	YES	NO
HPA066913	CHRM4	Acetylcholine (muscarinic)	alpha	CHRM4	ENSG00000180720	P08173	HPA	NO	0	YES	YES	NO
HPA066919	HTR5A	5-Hydroxytryptamine	alpha	HTR5A	ENSG00000157219	P47898	HPA	NO	0	YES	YES	NO
HPA067232	S1PR4	Lysophospholipid	alpha	S1PR4	ENSG00000125910	O95977	HPA	NO	AB_2797271	YES	YES	NO
HPA067972	ADRB1	adrenoceptor	alpha	ADRB1	ENSG00000043591	P08588	HPA	YES	AB_2685936	YES	YES	NO
HPA068165	HTR6	5-Hydroxytryptamine	alpha	HTR6	ENSG00000158748	P50406	HPA	YES	0	YES	YES	NO
HPA069564	HTR2C	5-hydroxytryptamine	alpha	HTR2C	ENSG00000147246	P28335	HPA	NO	0	YES	NO	NO
HPA070513	GPR12	Orphan	alpha	GPR12	ENSG00000132975	P47775	HPA	NO	0	YES	YES	NO
HPA070404	PTGFR	Prostanoid	alpha	PTGFR	ENSG00000122420	P43088	HPA	NO	0	YES	YES	NO
HPA069943	CNR1	Cannabinoid	alpha	CNR1	ENSG00000118432	P21554	HPA	NO	0	YES	YES	NO
HPA072396	HRH3	Histamine	alpha	HRH3	ENSG00000101180	Q9Y5N1	HPA	NO	0	YES	YES	NO
HPA072083	CHRM4	Acetylcholine (muscarinic)	alpha	CHRM4	ENSG00000180720	P08173	HPA	NO	0	YES	YES	NO
HPA069945	CNR1	Cannabinoid	alpha	CNR1	ENSG00000118432	P21554	HPA	YES	0	YES	YES	NO
HPA073747	ADORA2B	adenosine	alpha	ADORA2B	ENSG00000170425	P29275	HPA	NO	0	YES	YES	NO
HPA074024	MTNR1B	Melatonin	alpha	MTNR1B	ENSG00000134640	P49286	HPA	YES	0	YES	YES	NO
HPA074850	HTR1A	5-hydroxytryptamine	alpha	HTR1A	ENSG00000178394	P08908	HPA	NO	0	YES	YES	NO
HPA074948	ADRA2B	adrenoceptor	alpha	ADRA2B	ENSG00000274286	P18089	HPA	NO	0	YES	YES	NO
HPA075322	ADRB2	adrenoceptor	alpha	ADRB2	ENSG00000169252	P07550	HPA	NO	0	YES	YES	NO
HPA076265	ADRA2C	adrenoceptor	alpha	ADRA2C	ENSG00000184160	P18825	HPA	NO	0	YES	YES	NO
HPA075997	ADORA2A	adenosine	alpha	ADORA2A	ENSG00000128271	P29274	HPA	YES	AB_2732298	YES	YES	NO
HPA078216	HTR1B	5-hydroxytryptamine	alpha	HTR1B	ENSG00000135312	P28222	HPA	NO	0	YES	YES	NO
HPA073866	ADRA2B	adrenoceptor	alpha	ADRA2B	ENSG00000274286	P18089	HPA	NO	0	YES	YES	NO
HPA048588	S1PR1	Lysophospholipid	alpha	S1PR1	ENSG00000170989	P21453	HPA	NO	0	YES	YES	NO
HPA026088	GPR61	Orphan	alpha	GPR61	ENSG00000156097	Q9BZJ8	HPA	YES	AB_10602323	YES	YES	NO
HPA026936	DRD5	Dopamine	alpha	DRD5	ENSG00000169676	P21918	HPA	NO	0	YES	YES	NO
HPA028718	CNR2	Cannabinoid	alpha	CNR2	ENSG00000188822	P34972	HPA	NO	0	YES	YES	NO
HPA028808	HTR1B	5-hydroxytryptamine	alpha	HTR1B	ENSG00000135312	P28222	HPA	YES	AB_2672782	YES	YES	NO
HPA029395	GPR27	Orphan	alpha	GPR27	ENSG00000170837	Q9NS67	HPA	YES	AB_10602907	YES	NO	NO
HPA029740	HRH1	Histamine	alpha	HRH1	ENSG00000196639	P35367	HPA	YES	AB_10601578	YES	YES	NO
HPA029795	CHRM2	Acetylcholine (muscarinic)	alpha	CHRM2	ENSG00000181072	P08172	HPA	YES	AB_10601357	YES	YES	NO
HPA065928	ADRA2B	adrenoceptor	alpha	ADRA2B	ENSG00000274286	P18089	HPA	NO	0	YES	YES	NO
HPA065925	HTR1D	5-hydroxytryptamine	alpha	HTR1D	ENSG00000179546	P28221	HPA	NO	0	YES	YES	NO
HPA015691	DRD2	Dopamine	alpha	DRD2	ENSG00000149295	P14416	HPA	YES	AB_1847834	YES	YES	NO
HPA003648	GPR143	Other 7TM	alpha	GPR143	ENSG00000101850	P51810	HPA	YES	AB_2667028	YES	YES	NO
DF2731	GPR21	Orphan	alpha	GPR21	ENSG00000188394	Q99679	Affinity Biosciences	NO	AB_2839937	YES	YES	NO
DF2754	GPR6	Orphan	alpha	GPR6	ENSG00000146360	P46095	Affinity Biosciences	NO	AB_2839960	YES	YES	NO
HPA005555	HTR1F	5-hydroxytryptamine	alpha	HTR1F	ENSG00000179097	P30939	HPA	YES	AB_1856708	YES	YES	NO
HPA007586	CALCRL	Calcitonin	secretin	CALCRL	ENSG00000064989	Q16602	HPA	NO	0	YES	YES	NO
HPA038428	GPRC6A	Orphan	glutamate	GPRC6A	ENSG00000173612	Q5T6X5	HPA	NO	0	YES	NO	NO
HPA042773	ADGRA1	Adhesion	adhesion	ADGRA1	ENSG00000197177	Q86SQ6	HPA	YES	AB_10794764	YES	YES	NO
HPA046526	GPRC5A	Orphan	glutamate	GPRC5A	ENSG00000013588	Q8NFJ5	HPA	NO	AB_2679685	YES	YES	YES
HPA052361	FZD5	Frizzled	frizzled	FZD5	ENSG00000163251	Q13467	HPA	YES	AB_2681799	YES	YES	NO
HPA055287	CRHR1	Corticotropin-releasing factor	secretin	CRHR1	ENSG00000120088	P34998	HPA	NO	0	YES	YES	NO
HPA057075	GCGR	Glucagon	secretin	GCGR	ENSG00000215644	P47871	HPA	NO	0	YES	YES	NO
HPA058629	FZD6	Frizzled	frizzled	FZD6	ENSG00000164930	O60353	HPA	NO	0	YES	YES	NO
HPA062043	ADGRA1	Adhesion	adhesion	ADGRA1	ENSG00000197177	Q86SQ6	HPA	NO	0	YES	YES	NO
HPA062707	VIPR2	ViP and PACAP receptor	secretin	VIPR2	ENSG00000106018	P41587	HPA	YES	AB_2684842	YES	YES	NO
HPA063352	CRHR1	Corticotropin-releasing factor	secretin	CRHR1	ENSG00000120088	P34998	HPA	NO	0	YES	YES	NO
HPA064241	GPRC5D	Orphan	glutamate	GPRC5D	ENSG00000111291	Q9NZD1	HPA	NO	0	YES	YES	NO
HPA065175	GLP1R	Glucagon	secretin	GLP1R	ENSG00000112164	P43220	HPA	NO	0	YES	YES	YES
HPA066333	GCGR	Glucagon	secretin	GCGR	ENSG00000215644	P47871	HPA	NO	0	YES	YES	NO
HPA068313	GPR156	Orphan	glutamate	GPR156	ENSG00000175697	Q8NFN8	HPA	NO	0	YES	YES	NO
HPA070781	GRM4	Metabotropic Glutamate	glutamate	GRM4	ENSG00000124493	Q14833	HPA	NO	0	YES	YES	NO
HPA071228	GCGR	Glucagon	secretin	GCGR	ENSG00000215644	P47871	HPA	NO	AB_2686368	YES	YES	NO
HPA071484	CRHR1	Corticotropin-releasing factor	secretin	CRHR1	ENSG00000120088	P34998	HPA	NO	0	YES	YES	NO
HPA071909	GPRC5D	Orphan	glutamate	GPRC5D	ENSG00000111291	Q9NZD1	HPA	YES	AB_2686470	YES	YES	NO
HPA073345	CRHR2	Corticotropin-releasing factor	secretin	CRHR2	ENSG00000106113	Q13324	HPA	NO	0	YES	YES	NO
HPA077370	GCGR	Glucagon	secretin	GCGR	ENSG00000215644	P47871	HPA	NO	0	YES	YES	NO
HPA077988	GLP1R	Glucagon	secretin	GLP1R	ENSG00000112164	P43220	HPA	NO	0	YES	YES	NO
HPA036659	GRM7	Metabotropic Glutamate	glutamate	GRM7	ENSG00000196277	Q14831	HPA	NO	0	YES	YES	NO
HPA042328	FZD4	Frizzled	frizzled	FZD4	ENSG00000174804	Q9ULV1	HPA	YES	AB_10962494	YES	YES	YES
HPA050483	GABBR1	GABA b	glutamate	GABBR1	ENSG00000204681	Q9UBS5	HPA	YES	AB_2681140	YES	YES	YES
HPA028644	GPR156	Orphan	glutamate	GPR156	ENSG00000175697	Q8NFN8	HPA	YES	AB_10600441	YES	YES	NO
HPA027868	GRM2	Metabotropic Glutamate	glutamate	GRM2	ENSG00000164082	Q14416	HPA	NO	0	YES	YES	NO
HPA029776	GPRC5C	Orphan	glutamate	GPRC5C	ENSG00000170412	Q9NQ84	HPA	YES	AB_10602324	YES	YES	NO
HPA007339	TACR1	Tachykinin	beta	TACR1	ENSG00000115353	P25103	HPA	NO	0	YES	NO	NO
HPA045836	NMUR2	Neuromedin U	beta	NMUR2	ENSG00000132911	Q9GZQ4	HPA	YES	AB_10968856	YES	YES	NO
HPA035983	CCKBR	Cholecystokinin	beta	CCKBR	ENSG00000110148	P32239	HPA	NO	0	YES	YES	NO
HPA041976	CCKBR	Cholecystokinin	beta	CCKBR	ENSG00000110148	P32239	HPA	NO	0	YES	YES	NO
HPA042262	TACR1	Tachykinin	beta	TACR1	ENSG00000115353	P25103	HPA	NO	0	YES	NO	NO
HPA042903	GPR37	Orphan	beta	GPR37	ENSG00000170775	O15354	HPA	NO	AB_2678219	YES	YES	NO
HPA048017	NPY1R	Neuropeptide Y	beta	NPY1R	ENSG00000164128	P25929	HPA	NO	0	YES	YES	NO
HPA051284	CCKAR	Cholecystokinin	beta	CCKAR	ENSG00000163394	P32238	HPA	NO	0	YES	YES	NO
HPA051350	OX2R	Orexin	beta	HCRTR2	ENSG00000137252	O43614	HPA	NO	0	YES	YES	NO
HPA054516	OX2R	Orexin	beta	HCRTR2	ENSG00000137252	O43614	HPA	YES	AB_2682513	YES	YES	NO
HPA055734	NPY4R;NPY4R2	Neuropeptide Y	beta	NPY4R;NPY4R2	ENSG00000204174;ENSG00000264717	P50391	HPA	NO	0	YES	YES	NO
HPA059022	GRPR	Bombesin	beta	GRPR	ENSG00000126010	P30550	HPA	NO	0	YES	YES	NO
HPA063688	CCKAR	Cholecystokinin	beta	CCKAR	ENSG00000163394	P32238	HPA	NO	0	YES	YES	NO
HPA063755	NPFFR2	Neuropeptide FF	beta	NPFFR2	ENSG00000056291	Q9Y5X5	HPA	NO	0	YES	YES	YES
HPA064906	MLNR	Motilin	beta	MLNR	ENSG00000102539	O43193	HPA	NO	0	YES	YES	NO
HPA064994	NTSR1	Neurotensin	beta	NTSR1	ENSG00000101188	P30989	HPA	NO	0	YES	YES	NO
HPA067449	CCKBR	Cholecystokinin	beta	CCKBR	ENSG00000110148	P32239	HPA	NO	0	YES	YES	NO
HPA068009	GPR37	Orphan	beta	GPR37	ENSG00000170775	O15354	HPA	YES	AB_2685940	YES	YES	NO
HPA068319	NMUR2	Neuromedin U	beta	NMUR2	ENSG00000132911	Q9GZQ4	HPA	NO	0	YES	YES	NO
HPA069267	GRPR	Bombesin	beta	GRPR	ENSG00000126010	P30550	HPA	NO	0	YES	YES	NO
HPA069604	GRPR	Bombesin	beta	GRPR	ENSG00000126010	P30550	HPA	NO	AB_2686158	YES	YES	NO
HPA070481	OX2R	Orexin	beta	HCRTR2	ENSG00000137252	O43614	HPA	NO	0	YES	YES	NO
HPA071343	NTSR1	Neurotensin	beta	NTSR1	ENSG00000101188	P30989	HPA	NO	0	YES	YES	NO
HPA073672	CCKAR	Cholecystokinin	beta	CCKAR	ENSG00000163394	P32238	HPA	NO	0	YES	YES	NO
HPA073900	CCKAR	Cholecystokinin	beta	CCKAR	ENSG00000163394	P32238	HPA	NO	0	YES	YES	NO
HPA075404	AVPR1B	Vassopressin and oxytocin	beta	AVPR1B	ENSG00000198049	P47901	HPA	YES	AB_2732291	YES	YES	NO
HPA076718	PRLHR	Prolactin-releasing peptide	beta	PRLHR	ENSG00000119973	P49683	HPA	NO	0	YES	YES	NO
HPA077564	GRPR	Bombesin	beta	GRPR	ENSG00000126010	P30550	HPA	NO	0	YES	YES	NO
HPA027546	EDNRB	Endothelin	beta	EDNRB	ENSG00000136160	P24530	HPA	YES	AB_2672327	YES	NO	NO
HPA027799	NMUR2	Neuromedin U	beta	NMUR2	ENSG00000132911	Q9GZQ4	HPA	NO	0	YES	YES	NO
HPA027798	NMUR2	Neuromedin U	beta	NMUR2	ENSG00000132911	Q9GZQ4	HPA	NO	0	YES	YES	NO
HPA027863	NPY4R;NPY4R2	Neuropeptide Y	beta	NPY4R;NPY4R2	ENSG00000204174;ENSG00000264717	P50391	HPA	YES	AB_10602819	YES	YES	NO
HPA054928	GPR84	Orphan	other	GPR84	ENSG00000139572	Q9NQS5	HPA	NO	0	YES	NO	NO
HPA055940	GPR45	Orphan	other	GPR45	ENSG00000135973	Q9Y5Y3	HPA	YES	AB_2682977	YES	YES	NO
HPA071337	GPR20	Orphan	other	GPR20	ENSG00000204882	Q99678	HPA	NO	0	YES	YES	NO
HPA027603	GPR84	Orphan	other	GPR84	ENSG00000139572	Q9NQS5	HPA	YES	AB_10612115	YES	NO	NO
HPA003189	CXCR3	Chemokine	gamma	CXCR3	ENSG00000186810	P49682	HPA	NO	0	YES	YES	NO
HPA014497	C5AR1	Complement Peptide	gamma	C5AR1	ENSG00000197405	P21730	HPA	NO	0	YES	YES	NO
HPA045942	CXCR3	Chemokine	gamma	CXCR3	ENSG00000186810	P49682	HPA	YES	AB_2679507	YES	YES	NO
HPA048012	C5AR1	Complement Peptide	gamma	C5AR1	ENSG00000197405	P21730	HPA	NO	0	YES	YES	NO
HPA045060	CCR2	Chemokine	gamma	CCR2	ENSG00000121807	P41597	HPA	NO	0	YES	YES	NO
HPA063255	CCR2	Chemokine	gamma	CCR2	ENSG00000121807	P41597	HPA	NO	0	YES	YES	NO
HPA065041	CCR2	Chemokine	gamma	CCR2	ENSG00000121807	P41597	HPA	NO	0	YES	YES	NO
HPA019151	SSTR3	Somatostatin	gamma	SSTR3	ENSG00000278195	P32745	HPA	NO	0	YES	YES	NO
HPA067435	OPRM1	Opioid	gamma	OPRM1	ENSG00000112038	P35372	HPA	NO	0	YES	YES	NO
HPA003873	LTB4R	Leukotriene	gamma	LTB4R	ENSG00000213903	Q15722	HPA	YES	AB_1078288	YES	YES	NO
HPA004149	MCHR1	Melanin-concentrating hormone	gamma	MCHR1	ENSG00000128285	Q99705	HPA	NO	0	YES	NO	NO
HPA031999	CXCR2	Chemokine	gamma	CXCR2	ENSG00000180871	P25025	HPA	YES	AB_2674105	YES	YES	NO
HPA042383	CCR8	Chemokine	gamma	CCR8	ENSG00000179934	P51685	HPA	YES	AB_2732497	YES	YES	NO
HPA042432	CXCR5	Chemokine	gamma	CXCR5	ENSG00000160683	P32302	HPA	YES	AB_2677995	YES	YES	YES
HPA043238	CCRL2	Chemokine	gamma	CCRL2	ENSG00000121797	O00421	HPA	YES	AB_10794924	YES	YES	NO
HPA042261	GALR1	Galanin	gamma	GALR1	ENSG00000166573	P47211	HPA	NO	0	YES	YES	NO
HPA042259	KISSR	Kisspeptin	gamma	KISS1R	ENSG00000116014	Q969F8	HPA	NO	0	YES	YES	NO
HPA044929	CCR3	Chemokine	gamma	CCR3	ENSG00000183625	P51677	HPA	NO	0	YES	YES	NO
HPA046561	AGTR2	Angiotensin	gamma	AGTR2	ENSG00000180772	P50052	HPA	NO	0	YES	YES	NO
HPA047206	OPRK1	Opioid	gamma	OPRK1	ENSG00000082556	P41145	HPA	NO	0	YES	YES	NO
HPA047591	CXCR6	Chemokine	gamma	CXCR6	ENSG00000172215	O00574	HPA	NO	0	YES	YES	NO
HPA047564	AGTR2	Angiotensin	gamma	AGTR2	ENSG00000180772	P50052	HPA	NO	0	YES	YES	NO
HPA047865	CMKLR1	Chemerin	gamma	CMKLR1	ENSG00000174600	Q99788	HPA	YES	AB_2680191	YES	YES	NO
HPA048007	CCR10	Chemokine	gamma	CCR10	ENSG00000184451	P46092	HPA	NO	AB_2680232	YES	YES	NO
HPA048586	SSTR5	Somatostatin	gamma	SSTR5	ENSG00000162009	P35346	HPA	NO	0	YES	YES	NO
HPA049653	LTB4R2	Leukotriene	gamma	LTB4R2	ENSG00000213906	Q9NPC1	HPA	NO	0	YES	NO	NO
HPA050841	BDKRB2	Bradykinin	gamma	BDKRB2	ENSG00000168398	P30411	HPA	YES	AB_2681254	YES	YES	NO
HPA051623	CXCR4	Chemokine	gamma	CXCR4	ENSG00000121966	P61073	HPA	NO	0	YES	YES	NO
HPA052990	GPR32	Orphan	gamma	GPR32	ENSG00000142511	O75388	HPA	NO	0	YES	YES	NO
HPA059322	CCR4	Chemokine	gamma	CCR4	ENSG00000183813	P51679	HPA	NO	0	YES	YES	NO
HPA059452	FPR3	Formylpeptide	gamma	FPR3	ENSG00000187474	P25089	HPA	NO	0	YES	YES	NO
HPA060045	CCR7	Chemokine	gamma	CCR7	ENSG00000126353	P32248	HPA	NO	0	YES	NO	NO
HPA061614	NPBWR2	neuropeptide W neuropeptide B	gamma	NPBWR2	ENSG00000125522	P48146	HPA	NO	0	YES	YES	NO
HPA063004	SSTR5	Somatostatin	gamma	SSTR5	ENSG00000162009	P35346	HPA	NO	0	YES	YES	NO
HPA062902	CMKLR1	Chemerin	gamma	CMKLR1	ENSG00000174600	Q99788	HPA	NO	0	YES	YES	NO
HPA064252	SSTR4	Somatostatin	gamma	SSTR4	ENSG00000132671	P31391	HPA	YES	AB_2685227	YES	YES	NO
HPA064863	OPRL1	Opioid	gamma	OPRL1	ENSG00000125510	P41146	HPA	NO	0	YES	YES	NO
HPA065975	FPR3	Formylpeptide	gamma	FPR3	ENSG00000187474	P25089	HPA	NO	0	YES	YES	NO
HPA068321	CXCR4	Chemokine	gamma	CXCR4	ENSG00000121966	P61073	HPA	NO	0	YES	YES	NO
HPA069496	CXCR1	Chemokine	gamma	CXCR1	ENSG00000163464	P25024	HPA	NO	0	YES	YES	NO
HPA069637	NPBWR2	neuropeptide W neuropeptide B	gamma	NPBWR2	ENSG00000125522	P48146	HPA	NO	0	YES	YES	NO
HPA070831	OPRD1	Opioid	gamma	OPRD1	ENSG00000116329	P41143	HPA	YES	AB_2732167	YES	YES	NO
HPA074683	BDKRB2	Bradykinin	gamma	BDKRB2	ENSG00000168398	P30411	HPA	NO	0	YES	YES	NO
HPA074780	OPRL1	Opioid	gamma	OPRL1	ENSG00000125510	P41146	HPA	NO	0	YES	YES	NO
HPA075559	KISSR	Kisspeptin	gamma	KISS1R	ENSG00000116014	Q969F8	HPA	NO	0	YES	YES	NO
HPA077743	CX3C1	Chemokine	gamma	CX3CR1	ENSG00000168329	P49238	HPA	NO	0	YES	YES	NO
HPA027052	GPER1	Estrogen	gamma	GPER1	ENSG00000164850	Q99527	HPA	YES	AB_10612112	YES	YES	NO
HPA027037	GPR182	Orphan	gamma	GPR182	ENSG00000166856	O15218	HPA	YES	AB_1844622	YES	YES	NO
HPA027870	SSTR5	Somatostatin	gamma	SSTR5	ENSG00000162009	P35346	HPA	NO	0	YES	YES	NO
HPA007489	NPSR1	Neuropeptide S	delta	NPSR1	ENSG00000187258	Q6W5P4	HPA	NO	0	YES	YES	NO
HPA013783	GPR183	Orphan	delta	GPR183	ENSG00000169508	P32249	HPA	NO	0	YES	YES	NO
HPA066889	C3AR1	Complement Peptide	delta	C3AR1	ENSG00000171860	Q16581	HPA	NO	0	YES	YES	NO
HPA003631	P2RY8	Orphan	delta	P2RY8	ENSG00000182162	Q86VZ1	HPA	YES	AB_1079543	YES	NO	NO
HPA014232	P2RY11	P2Y	delta	PPAN-P2RY11;P2RY11	ENSG00000243207;ENSG00000244165	Q96G91	HPA	YES	AB_1854883	YES	YES	NO
HPA026935	F2RL2	Proteinase-activated	delta	F2RL2	ENSG00000164220	O00254	HPA	NO	0	YES	NO	NO
HPA042340	F2RL3	Proteinase-activated	delta	F2RL3	ENSG00000127533	Q96RI0	HPA	NO	0	YES	NO	NO
HPA042947	FSHR	Glycoprotein	delta	FSHR	ENSG00000170820	P23945	HPA	NO	0	YES	NO	NO
HPA046556	MRGPRE	Orphan	delta	MRGPRE	ENSG00000184350	Q86SM8	HPA	YES	AB_10961404	YES	YES	NO
HPA046528	CYSLTR2	Leukotriene	delta	CYSLTR2	ENSG00000152207	Q9NS75	HPA	YES	AB_2679687	YES	YES	YES
HPA049045	F2R	Proteinase-activated	delta	F2R	ENSG00000181104	P25116	HPA	NO	0	YES	YES	NO
HPA050236	QRFPR	QRFP	delta	QRFPR	ENSG00000186867	Q96P65	HPA	YES	0	YES	YES	NO
HPA051433	OXER1	Leukotriene	delta	OXER1	ENSG00000162881	Q8TDS5	HPA	YES	AB_2681485	YES	YES	NO
HPA054355	PTAFR	Platelet activating factor	delta	PTAFR	ENSG00000169403	P25105	HPA	NO	0	YES	YES	NO
HPA054951	LPAR4	Lysophospholipid	delta	LPAR4	ENSG00000147145	Q99677	HPA	YES	AB_2682646	YES	NO	NO
HPA055142	GPR87	Orphan	delta	GPR87	ENSG00000138271	Q9BY21	HPA	NO	0	YES	YES	NO
HPA055220	MRGPRX2	Orphan	delta	MRGPRX2	ENSG00000183695	Q96LB1	HPA	YES	AB_2682743	YES	YES	NO
HPA056148	FSHR	Glycoprotein	delta	FSHR	ENSG00000170820	P23945	HPA	NO	0	YES	NO	NO
HPA062838	HCAR1	Hydroxycarboxylic acid	delta	HCAR1	ENSG00000196917	Q9BXC0	HPA	NO	0	YES	YES	NO
HPA066313	GPR87	Orphan	delta	GPR87	ENSG00000138271	Q9BY21	HPA	NO	AB_2685656	YES	YES	NO
HPA067323	GPR171	Orphan	delta	GPR171	ENSG00000174946	O14626	HPA	YES	0	YES	YES	NO
HPA067673	OXGR1	Oxyglutarate	delta	OXGR1	ENSG00000165621	Q96P68	HPA	NO	AB_2685883	YES	YES	NO
HPA068378	F2RL1	Proteinase-activated	delta	F2RL1	ENSG00000164251	P55085	HPA	NO	0	YES	NO	NO
HPA068735	GPR171	Orphan	delta	GPR171	ENSG00000174946	O14626	HPA	NO	0	YES	YES	NO
HPA069802	FSHR	Glycoprotein	delta	FSHR	ENSG00000170820	P23945	HPA	NO	0	YES	NO	NO
HPA073877	F2R	Proteinase-activated	delta	F2R	ENSG00000181104	P25116	HPA	NO	0	YES	YES	NO
HPA074244	RXFP1	Relaxin family peptide	delta	RXFP1	ENSG00000171509	Q9HBX9	HPA	NO	0	YES	NO	NO
HPA075590	GPR183	Orphan	delta	GPR183	ENSG00000169508	P32249	HPA	YES	0	YES	YES	NO
HPA075994	HCAR3	Hydroxycarboxylic acid	delta	HCAR3	ENSG00000255398	P49019	HPA	NO	0	YES	YES	NO
HPA076094	GPR34	Orphan	delta	GPR34	ENSG00000171659	Q9UPC5	HPA	NO	0	YES	YES	NO
HPA031309	GPR62	Orphan	delta	GPR62	ENSG00000180929	Q9BZJ7	HPA	NO	0	YES	YES	NO
HPA044409	C3AR1	Complement Peptide	delta	C3AR1	ENSG00000171860	Q16581	HPA	NO	0	YES	YES	NO
HPA027007	OXER1	Leukotriene	delta	OXER1	ENSG00000162881	Q8TDS5	HPA	NO	0	YES	YES	NO
HPA027542	PTAFR	Platelet activating factor	delta	PTAFR	ENSG00000169403	P25105	HPA	NO	0	YES	YES	NO
HPA028660	HCAR2; HCAR3	Hydroxycarboxylic acid	delta	HCAR2;HCAR3	ENSG00000182782;ENSG00000255398	Q8TDS4;P49019	HPA	YES	AB_10602139	YES	YES	NO
HPA028811	MRGPRF	Orphan	delta	MRGPRF	ENSG00000172935	Q96AM1	HPA	YES	AB_10603875	YES	YES	NO
HPA028847	GPR183	Orphan	delta	GPR183	ENSG00000169508	P32249	HPA	NO	0	YES	YES	NO
HPA029690	LPAR4	Lysophospholipid	delta	LPAR4	ENSG00000147145	Q99677	HPA	NO	0	YES	NO	NO
DF8678	MRGPRX4	Orphan	delta	MRGPRX4	ENSG00000179817	Q96LA9	Affinity Biosciences	NO	AB_2841882	YES	NO	NO
HPA030115	MCHR2	Melanin-concentrating hormone	gamma	MCHR2	ENSG00000152034	Q969V1	HPA	NO	0	YES	YES	NO
HPA067549	OPRK1	Opioid	gamma	OPRK1	ENSG00000082556	P41145	HPA	YES	AB_2732770	YES	YES	NO
HPA003596	AGTR1	Angiotensin	gamma	AGTR1	ENSG00000144891	P30556	HPA	YES	AB_1845163	YES	YES	NO
AF9069	GALR3	Galanin	gamma	GALR3	ENSG00000128310	O60755	HPA	NO	AB_2843260	YES	NO	NO
HPA008070	CALCRL	Calcitonin	secretin	CALCRL	ENSG00000064989	Q16602	HPA	YES	AB_1845912	NO	NO	YES
HPA049294	ADORA2A	adenosine	alpha	ADORA2A	ENSG00000128271	P29274	HPA	NO	0	NO	NO	NO
AF6428	RAMP1			RAMP1	ENSG00000132329	O60894	Bio-Techne		AB_10718851	YES	YES	YES
AF6427	RAMP2			RAMP2	ENSG00000131477	O60895	Bio-Techne		AB_10891545	YES	YES	YES
AF4875	RAMP3			RAMP3	ENSG00000122679	O60896	Bio-Techne		AB_10920759	YES	YES	YES
	1D4			1D4			Sakmar lab			YES	YES	NO
	Ollas			OLLAS			Sakmar lab			YES	YES	NO
F3165	M anti-FLAG			FLAG			Sigma		AB_259529	YES	YES	NO
16B12	M anti-HA			HA			BioLegend			YES	YES	NO
