# Supplementary material for: Multiplexed mapping of the interactome of GPCRs with receptor activity–modifying proteins
Source: Sci Adv. 2024 Jul 31;10(31):eado9959. doi: 10.1126/sciadv.ado9959 (PMC11290489; doi:10.1126/sciadv.ado9959)
Supplement: Supplementary file 2 — Tables S1, S3, S6, and S7 [file sciadv.ado9959_tables_s1_s3_s6_and_s7.zip › sciadv.ado9959_table_s3.xlsx]

## Sheet: explanation
sheet	explanation
...anova	Anova test results from the aov() and summary() functions. Contain the capture method (Capture, not for the MolBoolean assays, fig.4 and S10), degrees of freedom (Df), sums (Sum Sq) and means (Mean Sq) of squares, the test statistic (F value), and P-value (Pr(>F)).
...dunnett	Dunnett test results from the DunnettTest() function, testing samples (called interactor, gpcr_interactor, or comparison) against controls. Contain the capture and detection methods (capture, detection, if relevant), the number of samples of the sample type being tested (n), the difference in observed means (diff), the 95% confidence interval (lwr.ci, upr.ci), and the P-value (pval).
...wilcoxon	Wilcoxon rank-sum test results using the wilcox.test() function. Contains the comparison (gpcr, ramp), the capture method if applicable (capture), the P-value (p.value), and the test statistic (statistic).
...fisher	Fisher test p-values (p.value) from the fisher.test function, comparing G protein and beta arrestin couplings between interacting and non-interacting GPCRs.

## Sheet: fig.4B.anova
Df	Sum Sq	Mean Sq	F value	Pr(>F)
8	13705.9	1713.23	8.42973	5.23335e-08

## Sheet: fig.4B.dunnett
comparison	control	n	diff	lwr.ci	upr.ci	pval
ADORA1+RAMP2	CALCRL+RAMP2	9	-19.6123	-37.8881	-1.33656	0.0298089
CXCR5+RAMP2	CALCRL+RAMP2	9	9.80594	-8.46984	28.0817	0.574785
CYSLTR2+RAMP2	CALCRL+RAMP2	9	-19.08	-37.3558	-0.804215	0.0367785
FZD4+RAMP2	CALCRL+RAMP2	9	3.68015	-14.5956	21.9559	0.996044
GABBR1+RAMP2	CALCRL+RAMP2	9	-21.0633	-39.3391	-2.78753	0.0165088
GLP1R+RAMP2	CALCRL+RAMP2	9	9.93984	-8.33594	28.2156	0.560157
GPRC5A+RAMP2	CALCRL+RAMP2	9	-20.8913	-39.1671	-2.61556	0.0179286
NPFFR2+RAMP2	CALCRL+RAMP2	9	-17.4828	-35.7586	0.792971	0.0668264

## Sheet: fig.S3.wilcoxon
panel	gpcr	capture	p.value	statistic
A	GPRC5A	OLLAS	0.00108225	36
A	GPRC5A	HA	1.75203e-05	144
A	HCRTR2	OLLAS	0.00249906	36
A	HCRTR2	HA	1.97983e-05	143
B	GPRC5A	1D4	0.00108225	36
B	GPRC5A	FLAG	0.00108225	36
B	HCRTR2	1D4	0.00108225	36
B	HCRTR2	FLAG	0.00238591	36

## Sheet: fig.S4A.anova
Capture	Df	Sum Sq	Mean Sq	F value	Pr(>F)
HA	3	1.03184e+07	3.43948e+06	360.366	6.18793e-145
RAMP1	3	5.25618e+07	1.75206e+07	196.484	4.81492e-94
RAMP2	3	9.45219e+08	3.15073e+08	3616.6	0
RAMP3	3	2.76549e+09	9.2183e+08	2246.14	0

## Sheet: fig.S4A.dunnett
interactor	capture	n	diff	lwr.ci	upr.ci	pval
RAMP1	HA	242	42.0994	9.62217	74.5766	0.00804297
RAMP2	HA	228	231.594	198.928	264.261	0
RAMP3	HA	228	300.112	267.445	332.779	0
RAMP1	RAMP1	242	546.709	447.439	645.978	0
RAMP2	RAMP1	228	-22.4759	-122.325	77.3729	0.859932
RAMP3	RAMP1	228	-19.2588	-119.108	80.59	0.902758
RAMP1	RAMP2	242	-21.1259	-119.246	76.9947	0.873583
RAMP2	RAMP2	228	2422.87	2324.17	2521.56	0
RAMP3	RAMP2	228	-10.3136	-109.007	88.3795	0.980901
RAMP1	RAMP3	242	-22.32	-235.286	190.646	0.980743
RAMP2	RAMP3	228	-4.93202	-219.141	209.277	0.999776
RAMP3	RAMP3	228	4156.15	3941.94	4370.36	0

## Sheet: fig.S4B.anova
Capture	Df	Sum Sq	Mean Sq	F value	Pr(>F)
FLAG	2	2.93297e+09	1.46649e+09	713.725	6.73573e-46
CALCRL	2	2.13879e+08	1.0694e+08	313.944	3.64766e-33
HA	2	491158	245579	229.575	2.67449e-22
RAMP1	2	2.98632e+07	1.49316e+07	626.503	2.27042e-30

## Sheet: fig.S4B.dunnett
gpcr_interactor	capture	detection	n	diff	lwr.ci	upr.ci	pval
empty.empty	FLAG	1D4	20	-6.19643	-957.816	945.423	0.999846
CALCRL.RAMP1	FLAG	1D4	22	13940.9	13014.9	14866.9	1.11022e-16
empty.empty	CALCRL	1D4	19	-0.826923	-400.959	399.305	0.999984
CALCRL.RAMP1	CALCRL	1D4	20	3929.9	3535.59	4324.21	1.11022e-16
empty.empty	HA	OLLAS	14	-0.411765	-27.6084	26.7848	0.999146
CALCRL.RAMP1	HA	OLLAS	11	245.77	216.611	274.93	0
empty.empty	RAMP1	OLLAS	14	-24.0819	-152.455	104.291	0.878657
CALCRL.RAMP1	RAMP1	OLLAS	11	1906.84	1769.2	2044.48	1.11022e-16

## Sheet: fig.S4C.anova
Capture	Df	Sum Sq	Mean Sq	F value	Pr(>F)
OLLAS	2	7.22702e+08	3.61351e+08	894.877	4.67991e-49
HA	2	92604.1	46302.1	207.686	1.90626e-29
RAMP1	2	3.85843e+06	1.92922e+06	218.163	4.58723e-30
1D4	2	6.98e+07	3.49e+07	1449.98	2.48891e-37
FLAG	2	3.52169e+07	1.76085e+07	1149.77	2.14438e-35
CALCRL	2	2.82857e+06	1.41428e+06	26.0915	9.92016e-08

## Sheet: fig.S4C.dunnett
gpcr_interactor	capture	detection	n	diff	lwr.ci	upr.ci	pval
empty.empty	OLLAS	1D4	20	-7.09643	-428.961	414.768	0.998976
CALCRL.RAMP1	OLLAS	1D4	22	6918.49	6507.96	7329.01	-2.22045e-16
empty.empty	HA	1D4	20	0.242857	-9.6697	10.1554	0.997829
CALCRL.RAMP1	HA	1D4	22	78.4497	68.8035	88.0958	-2.22045e-16
empty.empty	RAMP1	1D4	20	-3.28214	-65.7116	59.1473	0.990048
CALCRL.RAMP1	RAMP1	1D4	22	504.359	443.607	565.11	0
empty.empty	1D4	OLLAS	14	-32.2164	-161.223	96.7907	0.796943
CALCRL.RAMP1	1D4	OLLAS	11	2917.36	2779.04	3055.68	-2.22045e-16
empty.empty	FLAG	OLLAS	14	-27.5651	-130.47	75.3396	0.770833
CALCRL.RAMP1	FLAG	OLLAS	11	2070.06	1959.73	2180.39	0
empty.empty	CALCRL	OLLAS	13	-3.69471	-204.676	197.287	0.998737
CALCRL.RAMP1	CALCRL	OLLAS	10	615.094	398.116	832.072	2.53791e-07

[truncated: 8 more sheets: fig.S8.anova, fig.S8.dunnett, fig.S9.anova, fig.S9.dunnett, fig.S10A.anova, fig.S10A.dunnett, fig.S12A.wilcoxon, fig.S13.fisher]
