# Supplementary material for: Multiplexed mapping of the interactome of GPCRs with receptor activity–modifying proteins
Source: Sci Adv. 2024 Jul 31;10(31):eado9959. doi: 10.1126/sciadv.ado9959 (PMC11290489; doi:10.1126/sciadv.ado9959)
Supplement: Supplementary file 2 — Tables S1, S3, S6, and S7 [file sciadv.ado9959_tables_s1_s3_s6_and_s7.zip › sciadv.ado9959_table_s6.xlsx]

## Sheet: Sheet 1
GPCR
